# Supplementary material for: Plier Ligands for Trapping Neurotransmitters into Complexes for Sensitive Analysis by SERS Spectroscopy
Source: Biosensors (Basel). 2023 Jan 11;13(1):124. doi: 10.3390/bios13010124 (PMC9856153; doi:10.3390/bios13010124)
Supplement: Supplementary file 1 [file biosensors-13-00124-s001.zip]

Archive with 1 entries (1 files):
- biosensors-2126761-supplementary.pdf
